# Supplementary material for: Ai-Assisted Discovery of a Direct Physical Interaction Between a Venom Serpin from the Parasitoid Wasp Liragathis javana and a Host Serine Carboxypeptidase
Source: Toxins (Basel). 2025 Dec 16;17(12):600. doi: 10.3390/toxins17120600 (PMC12737784; doi:10.3390/toxins17120600)
Supplement: Supplementary file 1 [file toxins-17-00600-s001.zip]

Archive with 4 entries (4 files):
- Table S3.xlsx
- Supplementary figures-R1.pdf
- Table S1.xlsx
- Table S2-R1.xlsx
