# Supplementary material for: Ai-Assisted Discovery of a Direct Physical Interaction Between a Venom Serpin from the Parasitoid Wasp Liragathis javana and a Host Serine Carboxypeptidase
Source: Toxins (Basel). 2025 Dec 16;17(12):600. doi: 10.3390/toxins17120600 (PMC12737784; doi:10.3390/toxins17120600)
Supplement: Supplementary file 1 [file toxins-17-00600-s001.zip › Table S3.xlsx]

## Sheet: Sheet1
Table S3. Candidate LjSPI-1-interacting proteins predicted by D-Script with scores > 0.80, Pfam domain annotation, and functional description.
Rank	Gene	D-Script Score (>0.8)	Pfam	Domain Name	E-value (≤0.01)	Description of target
1	Chr15G00770	0.872592	PF00245.23	Alk_phosphatase	2.9e-144	Alkaline phosphatase
2	Chr06G02070	0.863154	PF00930.24	DPPIV_N	2e-67	Dipeptidyl peptidase IV (DPP IV) N-terminal region
			PF00326.24	Peptidase_S9	5.6e-42	Prolyl oligopeptidase family
			PF00756.23	Esterase	2.2e-05	Putative esterase
			PF12146.11	Hydrolase_4	0.00062	Serine aminopeptidase, S33
			PF17622.5	UL16	0.0011	Viral unique long protein 16
			PF20434.1	BD-FAE	0.0022	BD-FAE
			PF03403.16	PAF-AH_p_II	0.01	Platelet-activating factor acetylhydrolase, isoform II
			PF12697.10	Abhydrolase_6	0.01	Alpha
3	Chr15G02830	0.854962	PF00372.22	Hemocyanin_M	3.5e-82	Hemocyanin, copper containing domain
			PF03723.17	Hemocyanin_C	3.8e-75	Hemocyanin, ig-like domain
			PF03722.17	Hemocyanin_N	6.4e-42	Hemocyanin, all-alpha domain
4	Chr09G02510	0.853415	PF00372.23	Peptidase_S28	3.9e-101	Serine carboxypeptidase S28
			PF00561.23	Hydrolase_4	4.4e-134	Serine aminopeptidase, S33
			PF00245.23	Abhydrolase_1	7.1e-129	alpha
5	Chr15G00760	0.853182	PF00245.23	Alk_phosphatase	4.4e-134	Alkaline phosphatase
6	Chr18G03940	0.8258746266365051	PF08423.14	Rad51	7.1e-129	Rad51
			PF00154.24	RecA	3.5e-10	recA bacterial DNA recombination protein
			PF13481.9	AAA_25	4.2e-10	AAA domain
			PF06745.16	ATPase	3.3e-07	KaiC
			PF14520.9	HHH_5	2.6e-06	Helix-hairpin-helix domain
			PF03796.18	DnaB_C	0.00071	DnaB-like helicase C terminal domain
7	Chr24G01700	0.8110297918319702	PF07731.17	Cu-oxidase_2	6.7e-42	Multicopper oxidase
			PF07732.18	Cu-oxidase_3	4.7e-41	Multicopper oxidase
			PF00394.25	Cu-oxidase	1.5e-27	Multicopper oxidase
8	Chr18G04220	0.8034745454788208	none	none	none	none
