# Supplementary material for: Ai-Assisted Discovery of a Direct Physical Interaction Between a Venom Serpin from the Parasitoid Wasp Liragathis javana and a Host Serine Carboxypeptidase
Source: Toxins (Basel). 2025 Dec 16;17(12):600. doi: 10.3390/toxins17120600 (PMC12737784; doi:10.3390/toxins17120600)
Supplement: Supplementary file 1 [file toxins-17-00600-s001.zip › Table S1.xlsx]

## Sheet: Sheet1
Table S1. Serpin Sequences from other species used in this study.
	ID	Sequence
Fig. 1	Msex_SERPIN_K	MAGETDLQKILRESNDQFTAQMFSEVVKANPGQNVVLSAFSVLPPLGQLALASVGESHDELLRALALPNDNVTKDVFADLNRGVRAVKGVDLKMASKIYVAKGLELNDDFAAVSRDVFGSEVQNVDFVKSVEAAGAINKWVEDQTNNRIKNLVDPDALDETTRSVLVNAIYFKGSWKDKFNKERTMDRDFHVSKDKTIKVPTMIGKKDVRYADVPELDAKMIEMSYEGDQASMIIILPNQVDGITALEQKLKDPKALSRAEERLYNTEVEIYLPKFKIETTTDLKEVLSNMNIKKLFTPGAARLENLLKTKESLYVDAAIQKAFIEVNEEGAEAAAANAFKITTYSFHFVPKVEINKPFFFSLKYNRNSMFSGVCVQP
	Hsap_alpha-1-antitrypsin	MPSSVSWGILLLAGLCCLVPVSLAEDPQGDAAQKTDTSHHDQDHPTFNKITPNLAEFAFSLYRQLAHQSNSTNIFFSPVSIATAFAMLSLGTKADTHDEILEGLNFNLTEIPEAQIHEGFQELLRTLNQPDSQLQLTTGNGLFLSEGLKLVDKFLEDVKKLYHSEAFTVNFGDTEEAKKQINDYVEKGTQGKIVDLVKELDRDTVFALVNYIFFKGKWERPFEVKDTEEEDFHVDQVTTVKVPMMKRLGMFNIQHCKKLSSWVLLMKYLGNATAIFFLPDEGKLQHLVNELTHDIITKFLENEDRRSASLHLPKLSITGTYDLKSVLGQLGITKVFSNGADLSGVTEEAPLKLSKAVHKAVLTIDEKGTEAAGAMFLEAIPMSIPPEVKFNKPFVFLMI…
	Ppup_PpSPI5	MASSITKMSVALLLLVSIFSQTHSQCLTGNDNPSTMRQDAAQLLSDARFDFALESLKKIAEIETQDNVFFSPHSLHEALGLAYFGSRGTTEAALRKALHVPQDFSKVDVQRFYAFEKSLEAARKANSSANYDYRVANRLWLSGAKKLRDCMLDFFGQELQRVDFKANPEAVRKQINDWVSDQTRGNIRDLLPASAVDESTDAVLANAVYFKGLWQSKFLPENTKRDVFYLGQDNMTIAQFMKQKGSFNHMVSEELGVHILQLPYKGDDVSMYILLPPFVSTQQVAQRSASQPKSDGVRQLLQRLSDNSDSAKELRDILDNGMPARDVELAIPKFSLERELPVKDLLVAMDAGVVFDTSSDFTGFVADGEKGIHLGDAVHRAKIEVTEEGTTAAAATALF…
	Dmel_Serpin_4	MMADAAHQEFARRLALFSINVYGKLSGQKPGENIVFSPFSIQTCAAMARLGAENETATQLDQGLGLASSDPEQIAHSFHQVLAAYQDSQILRIANKIFVMDGYQLRQEFDQLLSKQFLSAAQSVDFSKNVQAAATINNWVEQRTNHLIKDLVPADVLNSESRLVLVNAIHFKGTWQHQFAKHLTRPDTFHLDGERTVQVPMMSLKERFRYADLPALDAMALELPYKDSDLSMLIVLPNTKTGLPALEEKLRLTTLSQITQSLYETKVALKLPRFKAEFQVELSEVFQKLGMSRMFSDQAEFGKMLQSPEPLKVSAIIHKAFIEVNEEGTEAAAATGMAVRRKRAIMSPEEPIEFFADHPFTYVLVHQKDLPLFWGSVVRLEENTFASSEHDEL
	Nvit_antichymotrypsin-2	MNSELNFLHISNSCSDFTSNLFQELTSKQEDTENVASSSLSAYIILSLLLHGTDGETREEIKSGLNLNDLDKTQEELQSLFMHLNNVTDADLQLTNGIYVDSNFQLRDCFMSKSQEYYQTSVEKMIFQNSDVAANQINEWVKEKTKNKILNIISSNDIDKYTKVILINALYFKSSWLNPFESQFTEKRKFFNIDGIETYVPTMHKTFNVLHGHIKSLRSSFIKMKYLSKEFEMILILPDEKDGLRELEKNFDWNKISKASCLTTEVELFLPKFKVEATINLKSALKKLGMNAMFTERANFSRMAEKALYVDRVLQKIIVEVDEKGSEAAAATVAQIRSRRMVTDTDVFAVDHPFMFIIHHKPSSIPLFIGSIRKLGGNYKDEL
	Lbou_venom_serpin	MMFTHLLSFFLIGTCSIYAVIAYGNVNYFSEELVQPLDFHQALEKFNNDLYKNAASNGSIQNVLLSPLSINILLAILAVGAAGRTRSEIVTGINQPLQSGAQILNNYKLMVENLMNVTDVELQMSNAIFVDHSIRLKKSFQDELFNYFKAHEFSVNFKTPIPTVDKINGKISEQTNNKINNMLSTKDIDERSTKVVITNAIYFKGEWKYKFANVTNLVFHDYHGQTKIVPTMTKTGPYRVSFGDTAIKARMIELPYKGDELSMLIVIPYEMNGLDDVESSLERVNLRNHIKSLMPFEVKLNLPKFRVEATTDLYDALNKMGINEAFTDIANFSRITDGNLSVSKMMHKTLIEVNENGAEAAAASVAVLGFRSMKSDPPEFNANHPFHYKIIKSIDKNNH…
Fig.2a	AmSRPN5_XP_006562425.1 serine protease inhibitor 88Ea isoform X1 [Apis mellifera]	MQTRQIFFKPIISVLSVLLVLRGISAQCLTGNDSPSMMGAGSKKAIIDSKFRFALETLKKISLFESQDNIIYSPYSIHQAVTLAYFGSRGTTEEALKRALQLPADISKVDVQRYYSFENTLKQQINGQNDVSSNYEFNSANRLWISDKKKVRECILSLFGNQLEMIDFKTNPNAVRDQINNWVSNMTKGHIRDLLPPNSITTDTDLVLANAVYFKGLWKSRFNPNNSKKDIFYSSKSQHSMVKYMRQQGNFNHVISEILGAHVLELPYKGNEISMFILLPPFVTKISNDSAQNGERDSIYHLIERLSTEAGYTEIRDLLTSDSLPQPVEIILPRFEVEKELQITTLLDAIGAGELVMPDVANLKGFVEDGEESVHLGAAVHRARIEVTEEGTTAAAATA…
	MsSRPN6_AAV91026.1 serpin-6 [Manduca sexta]	MLKSAALVLLVATCVSSQCFSKDDSSKKLDPGARTSLYSGQLAFTLNLFQTINSAVPDDNIFFSPFSVYQSLLLAYFSTGGRTEESLKKSLEIEDNMDKMNLMTAYKVDKRSRMTNNNSDSYEFTTANKLFVANELQVRQCMFDLFGEEIEALNFRENPEVSREYINNWVERITKNHIKKLLPADGVSEFTKLVLANAAYFKGVWASKFSPERTKKEPFFVSETRQTLVPFMKQKGTFHYGVSEELGAQVLELPYKGNDISMFILLPPYSMKEGVTNIIANLNTERLAAVMEESYMSREVIVEIPKFTIERTLSLRPILDRLGVGDLFNVSADFSTLTEDSGIRFDDAVHKAKIQIDEEGTVAAAATALFGFRSSRPAEPTRFIANFPFVYLIYERPTN…
	AmSRPN4_XP_003249882.1 leukocyte elastase inhibitor [Apis mellifera]	MVTTLIFLSLMAGTFGQLIYPDEYNRLRNLSTIPSDLYSNFAISITKSNSVNLQPPLTSLQPESQNAPMYPAEMENTLQGWSDHVNNIIINGVLKFALDVERQIYRTRDMSLMGQKDNIIFSPISLTVTLAIVFAGSAGRTFNEVSKVLGLESGIDISQNSEIVHQMFGLLLTKLHTKVDGSPGPRVDFATATYVQDGFPILPQFKALSNNVYENELINVDFIRKGKAAMDIINTWVNQKTMGKISKILDDVPSPNTMMILLSALYFNGEWNQHFLTGFTKKALFHVEPNESILVDTMYNAGTFPFYEDKQLGVKILGLPYKGHEISMYILLPKNAGAKALREFQNKLTVDIIENLVKNMKNETCIISMPRMKLSSTLHLEPVLAALGMKSLFDPELAD…
	AgSRPN6_ABJ52806.1 serpin 6 [Anopheles gambiae]	MKHLQMLPIALCVLLVPIVHGQWNRYYTQAPQARYTPMVRTAQRVALRHSFETDGTPAPSTVRPRPPAPPTNAPSQLPALTPDNDAKISQLVVDFMMRISRTLPQQQSRTELFSPLSIITVANLLFLGSGGSTHEEFGKVLTPSSMNWKRMHQRYGNVLANLMSPEPIDSRRDQWRRQTCPRDDDYEDGEGGPAPKSQVIRVANGIFYQKDLPMRQQYVMLARSLYGALIQPIDPQASAASTALINRWVSDVTAGKIRNMLEGPLSPSSSVVIANALYFKAKWKTQFEPLVTRDAPFFPDGLDGPSYRVKMMSMSGCLPFYRVRDSLDTTIVGLPYRDDTSTMYLIQPANSSRTAIRRLQATLTGKMLDSWISQMKLQSTMVRLPKMHLRNSVDLLQSF…
Fig. 2c	P50454.2_SERPH_Homo_sapiens	MRSLLLLSAFCLLEAALAAEVKKPAAAAAPGTAEKLSPKAATLAERSAGLAFSLYQAMAKDQAVENILVSPVVVASSLGLVSLGGKATTASQAKAVLSAEQLRDEEVHAGLGELLRSLSNSTARNVTWKLGSRLYGPSSVSFADDFVRSSKQHYNCEHSKINFRDKRSALQSINEWAAQTTDGKLPEVTKDVERTDGALLVNAMFFKPHWDEKFHHKMVDNRGFMVTRSYTVGVMMMHRTGLYNYYDDEKEKLQIVEMPLAHKLSSLIILMPHHVEPLERLEKLLTKEQLKIWMGKMQKKAVAISLPKGVVEVTHDLQKHLAGLGLTEAIDKNKADLSRMSGKKDLYLASVFHATAFELDTDGNPFDQDIYGREELRSPKLFYADHPFIFLVRDTQSGS…
	P01012.2_OVAL_Gallus_gallus	MGSIGAASMEFCFDVFKELKVHHANENIFYCPIAIMSALAMVYLGAKDSTRTQINKVVRFDKLPGFGDSIEAQCGTSVNVHSSLRDILNQITKPNDVYSFSLASRLYAEERYPILPEYLQCVKELYRGGLEPINFQTAADQARELINSWVESQTNGIIRNVLQPSSVDSQTAMVLVNAIVFKGLWEKAFKDEDTQAMPFRVTEQESKPVQMMYQIGLFRVASMASEKMKILELPFASGTMSMLVLLPDEVSGLEQLESIINFEKLTEWTSSNVMEERKIKVYLPRMKMEEKYNLTSVLMAMGITDVFSSSANLSGISSAESLKISQAVHAAHAEINEAGREVVGSAEAGVDAASVSEEFRADHPFLFCIKHIATNAVLFFGRCVSP
	P36952.2_SPB5_Homo_sapiens	MDALQLANSAFAVDLFKQLCEKEPLGNVLFSPICLSTSLSLAQVGAKGDTANEIGQVLHFENVKDVPFGFQTVTSDVNKLSSFYSLKLIKRLYVDKSLNLSTEFISSTKRPYAKELETVDFKDKLEETKGQINNSIKDLTDGHFENILADNSVNDQTKILVVNAAYFVGKWMKKFSESETKECPFRVNKTDTKPVQMMNMEATFCMGNIDSINCKIIELPFQNKHLSMFILLPKDVEDESTGLEKIEKQLNSESLSQWTNPSTMANAKVKLSIPKFKVEKMIDPKACLENLGLKHIFSEDTSDFSGMSETKGVALSNVIHKVCLEITEDGGDSIEVPGARILQHKDELNADHPFIYIIRHNKTRNIIFFGKFCSP
	P36955.4_PEDF_Homo_sapiens	MQALVLLLCIGALLGHSSCQNPASPPEEGSPDPDSTGALVEEEDPFFKVPVNKLAAAVSNFGYDLYRVRSSTSPTTNVLLSPLSVATALSALSLGAEQRTESIIHRALYYDLISSPDIHGTYKELLDTVTAPQKNLKSASRIVFEKKLRIKSSFVAPLEKSYGTRPRVLTGNPRLDLQEINNWVQAQMKGKLARSTKEIPDEISILLLGVAHFKGQWVTKFDSRKTSLEDFYLDEERTVRVPMMSDPKAVLRYGLDSDLSCKIAQLPLTGSMSIIFFLPLKVTQNLTLIEESLTSEFIHDIDRELKTVQAVLTVPKLKLSYEGEVTKSLQEMKLQSLFDSPDFSKITGKPIKLTQVEHRAGFEWNEDGAGTTPSPGLQPAHLTFPLDYHLNQPFIFVLR…
	NP_609172.1_serpin-28Dc_Drosophila_melanogaster	MWRLLLALLLVSSVCCESELFRDDLRTPETMAYINGLMQRRHQMQQEAQQHIQAIPPAVPLQSPGLVNGLGNQNDPALNRISGTSVKPSNLPAAYSNGYVDLATSDRIANSVLNFANILGQHLANGKTQIYSPLSIVHSLALLLLGAKGRSYEELSTVFDIPDTSRLHEQFGLMLQDLQQPTREAISAGRPLTDWRASSAMRSNRRAQRPGAHEVHLANGLFTQTGYTLNPDYRRVIVEVYASDLQIQDFEGSPATARYNINAYVAQHTKNHIENIIASDIPQTTRMILANALYFKAFWETDFIESATRPDNFYPNGEGTEPVMRVQMMATGGAYPYHEDHELGCKIIGLPYRGNLSTMYIIQPFKSSVRELMALQKRLTADKIESMISRMYRRAALVA…
	XP_008206991.1_serpin-28Dc_Nasonia_vitripennis	MKFLLTLSFLALAAVSHAQFIYPDEFESLREEEARRQSTAGGLHLPMFEPTVQNINDVESAPYYPPPLAQSGFQQQDQPDSRPPAASPPVRVNGKPTNNPFDTFLPPRWRDHVINIISRGVTKFTLDMDHAIEKSSPANSRENLLFSPVSLTLTLAMVMLASNGKTFEEVTKILGLKSGVDISHHSEIVHQIFGLLIQQSEQMQLLDPTAPQCKLAFGIFVEDGYPVREQFKAVSEKVYKSEVISVDFSHHNRQAQSVINDWVSNKTNHKIKNMLYEPPSPLTDVIITSALYFSGEWEQHFMEGSTKRKPFTIENGETVYVDMMYNGGYFPFYEDKQLGVKIIGFPYKGHEVTMYAILPNNPGAAALREMKHRLTPEIIENLIANMKNSSCILSYPKMK…
	NP_001037090.1_serpin-4_Bombyx_mori	MCLLKFLVLAIVPLSFAQNIPKATNLHNGLTEKIGNFSIELLYHTSNLEQSKGNLIMSPITVWTVLAVIAEGASGNTRRQINHALRLQAKHTNVTRSEFQKISEWLRVNTNTIELAKINAIIVDKQRLPQQDFHDNAKTYYETDMITLNFEDAQNSANLLNSAISNFTHGKIPKIVDTGSFQDSQMLLTSALYFKGQWTIPFNTSSTSKLPFYNSKGEKIGEVNMMYNRHTYPFSNIKILNARVIELPYGVENRLSMLIMVPNPGVSLASMFMKFKELSLDSFFEELRISKEEFSDDEVDCFIPRFKIESNLDMTSVLKNAMGIEDLFDARKAVLPHMARTPMFVSKVVHKAEIEVTEAGTTAAGVTVAEFSNRIGVVRFEANRPFTYMIVEKVTNSIV…
	NP_651818.1_serpin-100A_Drosophila_melanogaster	MKAVLCAIFVTLLAAIGQGLPTQLEDENHGSFAGQVSQLIALQLLKFNKDIDANQVHSPLGVASILAMLAEASEGDTYSEFEQVFGYPKDRTKLRDAYKRILGSYQNRDAAVALPSFQTWLYIYRNNSAREEFKDLLEKHYYVDVKDISRQEYDWNEPNTSLQLSEEKDNTDSTEGSTEQSNSKDVIGFETLKRIKLDDEDIPAIPSDGYGQEIIDKEASKFDRDVDDKQYVEKPVAQAEAELLQKEQKQQATTESELESQPEETTTLSVEKQEKPDMAAEENPAEKQQNKRSDQEESQIKNLEENETVQEEEKLAKIMAAPALTAGEPEKVRLPLQKLENAVKTAAKDGADEIMLALESHLPSVSRVNGARSLFQQDDITSALSANSITGRSAGSKSK…
	NP_649207.1_serpin-77Bc_Drosophila_melanogaster	MKLGFLGLFGMVLSLRAHICANTVDTKSLLQKMTDARLQFALNLLQMESTHLNLENFAMTPFSTWSLMIMFYEGAEGTTLKQIRDVLAIYVDYPTLRRWYEDVRAYHYLNSENTKLFSLRYAYYDDVGDLELVKGYNSVVLEGVGEGNVVLREGRPRGVDFDQGASIIINDDIDKASHAKIFSSYSRRSFNSTVTVLGITVSYFKAKWKYPFDKSQTKVEQFYNAGGSPAGKVEMMVQTGKYAYVNNVKGLQADVLELPFGEHELVMIVILPKPSQRVSLVLKQLKNLGLHRLLEELEASKNESDVEVKLPKFDTRSVLSLEDTVYEAGLTDLRNEFADLGRMLIPTGDRGAYLSLYHQFARIVVDEEGLPNAVPQKSSGTNNIKFHINRPFAYLVLQR…
	NP_524954.2_serpin-88Ea_Drosophila_melanogaster	MHILSISLMAVLPAIALAGLCGVEPDAGLLDQRLNLYKGQQNFAVSMLNVIRQSTPNENVFFSPYSTYHALLLAYFGSSGDTEKELAKVLHLDWADSKEVVRSAYILEKMNRKERQSKMPLEFSSADRIFFANDLHVTECARNRLAEEVQQIDFKSQTEESRKQINDWIAKQTHDQIRNMLSADEITPRTRLVLANAAYLKGQWLSQFKTEKTVPMPFYTSPSNYSLVSMMQQKGTFLLNVDEQLRAHVLQLPYRTVFESQEKEDSSPDENSDISMVLILPPFNSNSLEDVLSRLNADSLDDSLKQAMPREIEVSLPKFEFEQRLELNPILAKMGVSKMFDESVATFDDLTSETISIGDSKHVAKIKVDEEGSTAAAATVLFTYRSARPVEPAKFECNH…
	AAC31158.1_Alboserpin_Aedes_aegypti	MYLKIVILVTFPLVCFTQDDTPLSKPMAIDYQAEFAWDLYKKLQLGFTQNLAIAPYSLRKIFVCLQQLTVSTNPASAALSEQLKMYLRFNPKGKLPDLVRRRYSSQRAMLERENSFNTTTLAAVIGREKKTNSFWDLPNSCAIFVGSLRPGSPKQMSRRFNAAMRNISKSGMQNFLSTSDIDRDLDFLIADSWIFKGLWSYQFEEQHTTTCNFYTNSTSKGLMRFMYLQEYLKYGYFSEWNVEAVELPLHHGSSFSCMLMMPVKADIGVLIKSLNHRRFKDIYSKMSFSKTDVRLPQFTLRIKFSAKSILQQFGFNAAFNESVFHVFDNKNAVPLGDVIQKVKLVMDHDGEQSAKMYVDRRMGNLFIAHQPFIFVIFEKTQLVPIIVGHMVTASTPKDI…
	AAV90669.1_Alboserpin_Aedes_albopictus	MNLKIAIIVICQLVYFTQGDTVPSKPLSVDYQAEFSWDLYKKLYPEFRRNMVISPYSLRKIFVCLHQLTDAKDPATTKFSKQLHKVFKFNPTGQLPDLVRRRYENQREAYAQDQGLNTTTLAVVLGRKKKTTHALNNLPKSCGIFARSLKSGSPKQMTRSLNAAMKNISNGAAQSFLSESDLNRDWDFFVADSWLFKGFWRYQFEEEYTTTCNFYTNAKKKGLMRFMYLEEMLRVGHFPQWNVRAVELPLHRESPFSCVLMMPVAADIEELIESLSHKRFKEIYDNMSASKTTVRLPQFRLRMKLSAKSMLEQLGFDTAFKESVFRVFEKDGAIPLGDAIQKMDLSMAHEGEDLAKTYVDRSLGQQFTAHQPFMFVIFDRKELVPIIVGNVVAAITPKD…
	XP_001648011.1_SRPN1_Aedes_aegypti	MPAQCPRFGLSAVHMGVALLFLLTTSATLRNVGNHRSNQLQNQPDAVLLNNDLDWKLVKEVFHHEQKNVIFSPFSIKLLLSLLYEASKEHSKTRQELSLVLAGSDLEKNRLLYQEFLESSTKENSNYQFNVGTRIFTDQRAANVSDAYSDLVQNCYKTSIESVEFDSPKETANKINEWCFNITNGHLKDLVDEELIKDSVMVIVNALFLKASWRNSFKEELNRKRNFYVSENTTVEAEFMEQTDIYQYLDDPDMQLEMVRLPYKGRHFSMTIVLPYANRSLGKMVESLTDQNLLKLESNLQRDEIVVIIPKYKFDYSTTLNDVLIRLGITEVFTDKAELPELSGGKNSTLAVSKMLQKAGIEVNEKGTLAFAATEIQLVNKFGIDDMPIQFKANRPFMF…
	NP_652024.1_serpin-27A_Drosophila_melanogaster	MTKMGGNLAVMLLSLFLSALATGNGNSIPTTTTPQGVFETRTDKLPGGAASVPSGAGIYDDIDTFVPFRSDSHDPFSWHLLKTVLQNETADKNVIISPFSVKLVLALLAEAAGAGTQTQVELANTQTDIRSQNNVREFYRKTLNSFKKENQLHETLSVRTKLFTDSFIETQQKFTATLKHFYDSEVEALDFTNPEAAADAINAWAANITQGRLQQLVAPDNVRSSVMLLTNLIYFNGLWRRQFATTFQGSFFRSKDDQSRAEFMEQTDYFYYTTSEKLKAQILRLPYKGKNSLFVLLPYALNGIHDLVKNLENDELKSAQWAMEEVKVKVTLPKFHFDYQQNLKETLRSLGVREIFEDSASLPGLTRGADVAGKVKVSNILQKAGINVNEKGTEAYAAT…
	NP_524851.1_necrotic(SPN43Ac)_Drosophila_melanogaster	MASKVSILLLLTVHLLAAQTFAQELIAWQRQQQQQQQQQLQLQQQLLLQQQQHQRNPRPELGLRSLPGNPWTQNNQEAISDVVAVDLTKREPVTPPPNRPPPVFSYMDRFSSELFKEIIKSQSQQNVVFSPFSVHALLALIYGASDGKTFRELQKAGEFSKNAMAVAQDFESVIKYKKHLEGADLTLATKVYYNRELGGVNHSYDEYAKFYFSAGTEAVDMQNAKDTAAKINAWVMDTTRNKIRDLVTPTDVDPQTQALLVNAVYFQGRWEHEFATMDTSPYDFQHTNGRISKVAMMFNDDVYGLAELPELGATALELAYKDSATSMLILLPNETTGLGKMLQQLSRPEFDLNRVAHRLRRQSVAVRLPKFQFEFEQDMTEPLKNLGVHQMFTPNSQVT…
	NP_524153.1_serpin-76A_Drosophila_melanogaster	MGNHQVIFLVLCTSLLFQNTIQQNVSFQLIREIDRYTPENFVLSVLNIEMILFEIHAAKAVESNNDLERSLIINFGYSEARQEVLDWGLRYKKASSAKFQMANKVAVSQKLPLSQKLRLVNEVLMTSAKKYDVTKDVRPSKLMDEWLSSHLDGVLANFVQEKKLNAGENIVAISGMTVTPLWASHFQSEINRYFVNNPGTGYASKDPTCVPMMHSLSSFETMSTDEAKGIYIPFSSANLGMLILLPRKGVTCKDILDNLNNQINVEYNDHKDVHLLLPIFKEKFDYNIAKFFNGINIEDTFKDSAFKSKAKIKINNFRVNHGIRFQPILRLEVVDDIDTGKTETFEVNRPFVFVIKDKINVYAVGRIENLDGLTDKVNCSKKYADLKS
	NP_001036614.1_serpin-75F_Drosophila_melanogaster	MFKRVLICFLIFLLKHSYAYNFEINLTKQLSKGRLARNFVYSPIAIRQALGLLYLSKDNVTDQQLESALQLTGLNQEEIISLFKEAREKVAQEQFTMGNRIYLSPDYNASPNITQLSENLGVEVKNMTFSGDQSAASEIKKWLNKWIGKAGGNLFGKNDISQTTQIVAVQGMSYSCVWKNRETALTNRTFTLLRQNKKPFVYTTQMMYTEAPMDFFNNDQVRGVMVPFKNSDMGMLVLLPRPRYSTQQILYSLDTILKIKLRRSKKTHLFLPKFKVSESVDLNMALKALGIQNLFTNTNAANFKQYNSFDADQNRVLMTIDVGDDFDDRVVYVNRGFVFVVKDKSTIYMIGRMDAV
	NP_724512.1_serpin-42Da_Drosophila_melanogaster	MADAAHQEFARRLALFSINVYGKLSGQKPGENIVFSPFSIQTCAAMARLGAENETATQLDQGLGLASSDPEQIAHSFHQVLAAYQDSQILRIANKIFVMDGYQLRQEFDQLLSKQFLSAAQSVDFSKNVQAAATINNWVEQRTNHLIKDLVPADVLNSESRLVLVNAIHFKGTWQHQFAKHLTRPDTFHLDGERTVQVPMMSLKERFRYADLPALDAMALELPYKDSDLSMLIVLPNTKTGLPALEEKLRLTTLSQITQSLYETKVALKLPRFKAEFQVELSEVFQKLGMSRMFSDQAEFGKMLQSPEPLKVSAIIHKAFIEVNEEGTEAAAATGMAVRRKRAIMSPEEPIEFFADHPFTYVLVHQKDLPLFWGSVVRLEENTFASSEHDEL
	AOW41288.1_serpin-1F_Pteromalus_puparum	MRTPTVILALALCVTCTMAEDKAVEALKAVSEGTQYFATNFFKQVAAENKGKNLISSPLSAHVVLSMAAFGAGGNTAVQMRQSLHMPADDVVSKQGFENLIDTLNNVENVTLEVANKMYLANDLKLKSDYKQLTSGTFRSEASEIDTKKPAESAKLVNDWVKEKTHNKIEDIVNEDDITTDTRMLLLNAVYFKGKWAKEFKKEGTQDKIFHLDAKTEKKVPTMFASGSYVYGELPDLKAKFVELPYENKDLKMVIIVPDEIEGLSAIQENLESFNHTRLAEAGSERDVQIYLPKFKIESTIDLQKPLEALGMTDMFTNSANFSGVSDELLKVSKVTQKAFIEVNEEGSEAAAVTVIKAVLISAALPDPKVELRADRPFAFQILHNQSKVALFTGSLNDP…
	APD15628.1_serpin_Cotesia_chilonis	MIKLILIATIVVLTIPDSSCYSKCIASKSIKYPQRFVFTMTDLFLSDIYKVLARYEKGNIIFSPLSLNAILTMVSLGARGNTSSELSTSLRLSCDKNIAGEGYRQLIHFLLKIEGVKLKFANKIFVPQTSVLKNSFRSKMKWFFNSDTSIIDPTRPEKAAEDINRWYAKETENHITNLYEPSDIENAKILLANAVYFKGNWANKFNPRWTQPYPFYVNGNRKSIKDVPMMFLDAEFYWGYIQDLKSGFIELPYDSQTNPAMKMTIILPNLGVDIRDVERNISKLPRIQYRGATSKIALHLPKFKIESKFDLKPILKKIGINNMFENTADFQNMTENSGLKVTKVVQKVVIEVNEEGSEAVVASGMTMESREASPVFTVNRPFLCVISMERMKWILFFAR…
	LjSPI-1_Liragathis_javana	MCCAKSFVVLLSFLLFSGAVSNSDVFSKTADSFNKFAFEFSEVAFKNNEGNTVCSPFSTAMVLLMVTYGSKGATLHQLISVLHLDSYKSQLSGKNIRNIINSLEGLTEVKYRLANKIYVSDALPLNPRYKFALKSAFNFEIESVNFSDSAKVAKNVNDWCAAKTENKIKNIVNPDALDINTKMMLINSVYFNGEWEKSFETVDSQYFYPEGEEKYNVPMMYKEEMMKYGDLDDYSGYFIGLSYKSINESDATTLYIIVPKPNKKLSDIDLKKITLEKLSSPESVKIHLTIPKFKLESSLDLKKPLNELGLTNLFNYDADLREIVNDSDFYVNSVHQKSFLDVNEKGAEAASVTEFDAVDRSSFDDDEIELYFNVDRPFYVVIANKHLVTFVARVNRP
