# Supplementary material for: Ai-Assisted Discovery of a Direct Physical Interaction Between a Venom Serpin from the Parasitoid Wasp Liragathis javana and a Host Serine Carboxypeptidase
Source: Toxins (Basel). 2025 Dec 16;17(12):600. doi: 10.3390/toxins17120600 (PMC12737784; doi:10.3390/toxins17120600)
Supplement: Supplementary file 1 [file toxins-17-00600-s001.zip › Table S2-R1.xlsx]

## Sheet: Sheet2
Table S2 Detailed Information on the Top 30 Highly Expressed Genes and Their Isoforms in the Venom Gland of Liragathis javana.
Rank	Gene	TPM_sum	Isoform	TPM_isoform	Best Hit ID	Score	E-value	Best Hit Annotation
1	TRINITY_DN778_c0_g1	90821.1	TRINITY_DN778_c0_g1_i9	58719	AXY94697.1	292	2.1e-75	AXY94697.1 80 kDa venom protein [Habrobracon hebetor]
			TRINITY_DN778_c0_g1_i26	30556.5	XP_008552186.1	250.8	5.4e-63	XP_008552186.1 PREDICTED: uncharacterized protein LOC103574503 [Microplitis demolitor]
			TRINITY_DN778_c0_g1_i37	720.577	AXY94697.1	268.5	2.2e-68	AXY94697.1 80 kDa venom protein [Habrobracon hebetor]
			TRINITY_DN778_c0_g1_i45	278.042	XP_008552186.1	204.9	3.5e-49	XP_008552186.1 PREDICTED: uncharacterized protein LOC103574503 [Microplitis demolitor]
			TRINITY_DN778_c0_g1_i4	165.089	AXY94697.1	263.5	8.8e-67	AXY94697.1 80 kDa venom protein [Habrobracon hebetor]
			TRINITY_DN778_c0_g1_i39	110.214	NA
			TRINITY_DN778_c0_g1_i41	74.4827	XP_008552933.1	83.2	6.6e-13	XP_008552933.1 PREDICTED: uncharacterized protein LOC103575085 [Microplitis demolitor]
			TRINITY_DN778_c0_g1_i46	57.8399	XP_034946592.1	160.6	6.3e-36	XP_034946592.1 uncharacterized protein LOC118071509 [Chelonus insularis]
			TRINITY_DN778_c0_g1_i28	38.8397	XP_008552186.1	190.3	8.9e-45	XP_008552186.1 PREDICTED: uncharacterized protein LOC103574503 [Microplitis demolitor]
			TRINITY_DN778_c0_g1_i42	24.7112	AXY94697.1	212.2	2.2e-51	AXY94697.1 80 kDa venom protein [Habrobracon hebetor]
			TRINITY_DN778_c0_g1_i12	21.997	XP_008552358.1	188	4.4e-44	XP_008552358.1 PREDICTED: uncharacterized protein LOC103574641 isoform X1 [Microplitis demolitor]
			TRINITY_DN778_c0_g1_i50	18.9447	CAF3733380.1	438.7	1.4e-119	CAF3733380.1 unnamed protein product [Rotaria sp. Silwood1]
			TRINITY_DN778_c0_g1_i31	16.0949	XP_034946592.1	127.9	4.9e-26	XP_034946592.1 uncharacterized protein LOC118071509 [Chelonus insularis]
			TRINITY_DN778_c0_g1_i14	14.0546	NA
			TRINITY_DN778_c0_g1_i16	2.42925	NA
			TRINITY_DN778_c0_g1_i48	2.14383	NA
			TRINITY_DN778_c0_g1_i22	0.163141	XP_008552933.1	90.1	5.7e-15	XP_008552933.1 PREDICTED: uncharacterized protein LOC103575085 [Microplitis demolitor]
			TRINITY_DN778_c0_g1_i25	0	XP_008552186.1	112.1	3.2e-21	XP_008552186.1 PREDICTED: uncharacterized protein LOC103574503 [Microplitis demolitor]
			TRINITY_DN778_c0_g1_i3	0	XP_008552358.1	178.7	2.8e-41	XP_008552358.1 PREDICTED: uncharacterized protein LOC103574641 isoform X1 [Microplitis demolitor]
			TRINITY_DN778_c0_g1_i7	0	XP_008552358.1	178.7	2.9e-41	XP_008552358.1 PREDICTED: uncharacterized protein LOC103574641 isoform X1 [Microplitis demolitor]
			TRINITY_DN778_c0_g1_i23	0	XP_034946592.1	127.9	5.8e-26	XP_034946592.1 uncharacterized protein LOC118071509 [Chelonus insularis]
			TRINITY_DN778_c0_g1_i36	0	XP_008552360.1	124.8	4.7e-25	XP_008552360.1 PREDICTED: uncharacterized protein LOC103574641 isoform X3 [Microplitis demolitor]
			TRINITY_DN778_c0_g1_i20	0	XP_034946592.1	127.9	5.8e-26	XP_034946592.1 uncharacterized protein LOC118071509 [Chelonus insularis]
2	TRINITY_DN578_c3_g1	39603.5	TRINITY_DN578_c3_g1_i13	34505.2	NA
			TRINITY_DN578_c3_g1_i14	4423.49	NA
			TRINITY_DN578_c3_g1_i12	406.511	NA
			TRINITY_DN578_c3_g1_i4	95.2337	NA
			TRINITY_DN578_c3_g1_i8	81.4309	NA
			TRINITY_DN578_c3_g1_i7	74.7303	NA
			TRINITY_DN578_c3_g1_i3	16.9304	NA
			TRINITY_DN578_c3_g1_i6	0	NA
3	TRINITY_DN2795_c1_g1	34889	TRINITY_DN2795_c1_g1_i1	21384.4	NA
			TRINITY_DN2795_c1_g1_i5	12716.8	NA
			TRINITY_DN2795_c1_g1_i7	748.633	XP_012279686.1	129.4	2.2e-26	XP_012279686.1 uncharacterized protein LOC105699353 [Orussus abietinus]
			TRINITY_DN2795_c1_g1_i8	20.8448	NA
			TRINITY_DN2795_c1_g1_i9	13.7094	XP_012279686.1	130.6	4.6e-27	XP_012279686.1 uncharacterized protein LOC105699353 [Orussus abietinus]
			TRINITY_DN2795_c1_g1_i3	2.07856	NA
			TRINITY_DN2795_c1_g1_i2	1.93754	XP_012279686.1	131	3.1e-27	XP_012279686.1 uncharacterized protein LOC105699353 [Orussus abietinus]
			TRINITY_DN2795_c1_g1_i4	0.556554	XP_012279686.1	129.4	1.5e-26	XP_012279686.1 uncharacterized protein LOC105699353 [Orussus abietinus]
			TRINITY_DN2795_c1_g1_i6	0	NA
4	TRINITY_DN1361_c0_g1	31308.6	TRINITY_DN1361_c0_g1_i7	18033.8	XP_026670737.1	290.8	3.1e-75	XP_026670737.1 neprilysin-2 isoform X1 [Ceratina calcarata]
			TRINITY_DN1361_c0_g1_i14	12840	XP_012252046.1	149.4	1.1e-32	XP_012252046.1 neprilysin-2 isoform X3 [Athalia rosae]
			TRINITY_DN1361_c0_g1_i2	181.103	XP_033323600.1	352.1	2.0e-93	XP_033323600.1 neprilysin-2 isoform X3 [Megalopta genalis]
			TRINITY_DN1361_c0_g1_i10	88.376	XP_012252046.1	146.7	7.4e-32	XP_012252046.1 neprilysin-2 isoform X3 [Athalia rosae]
			TRINITY_DN1361_c0_g1_i3	48.3689	XP_033323600.1	192.2	1.8e-45	XP_033323600.1 neprilysin-2 isoform X3 [Megalopta genalis]
			TRINITY_DN1361_c0_g1_i4	40.6997	XP_026670737.1	199.5	9.6e-48	XP_026670737.1 neprilysin-2 isoform X1 [Ceratina calcarata]
			TRINITY_DN1361_c0_g1_i8	33.3248	XP_037044930.1	103.6	8.2e-19	XP_037044930.1 neprilysin-2-like [Bradysia coprophila]
			TRINITY_DN1361_c0_g1_i9	19.1625	XP_044587723.1	115.5	2.2e-22	XP_044587723.1 neprilysin-2-like [Cotesia glomerata]
			TRINITY_DN1361_c0_g1_i13	14.5921	XP_037044930.1	103.6	8.5e-19	XP_037044930.1 neprilysin-2-like [Bradysia coprophila]
			TRINITY_DN1361_c0_g1_i11	9.18657	KZC07350.1	165.6	2.0e-37	KZC07350.1 Membrane metallo-endopeptidase-like 1 [Dufourea novaeangliae]
			TRINITY_DN1361_c0_g1_i6	0	XP_029156152.1	177.2	1.0e-40	XP_029156152.1 neprilysin-2 isoform X1 [Nylanderia fulva]
			TRINITY_DN1361_c0_g1_i12	0	XP_033323600.1	192.2	2.9e-45	XP_033323600.1 neprilysin-2 isoform X3 [Megalopta genalis]
			TRINITY_DN1361_c0_g1_i5	0	XP_012170214.1	266.2	1.5e-67	XP_012170214.1 endothelin-converting enzyme homolog isoform X2 [Bombus terrestris]
5	TRINITY_DN1552_c0_g1	24485.8	TRINITY_DN1552_c0_g1_i5	24094.1	NA
			TRINITY_DN1552_c0_g1_i3	249.608	NA
			TRINITY_DN1552_c0_g1_i4	101.206	NA
			TRINITY_DN1552_c0_g1_i1	40.8469	NA
6	TRINITY_DN56_c0_g2	23360.8	TRINITY_DN56_c0_g2_i3	23231.8	NA
			TRINITY_DN56_c0_g2_i4	129.002	NA
7	TRINITY_DN56_c1_g1	23305.4	TRINITY_DN56_c1_g1_i1	23204.9	NA
			TRINITY_DN56_c1_g1_i2	100.531	NA
8	TRINITY_DN192_c8_g1	22587	TRINITY_DN192_c8_g1_i1	22587	NA
	TRINITY_DN3087_c0_g3	19006.4	TRINITY_DN3087_c0_g3_i1	19006.4	NA
9	TRINITY_DN682_c0_g1	18271.1	TRINITY_DN682_c0_g1_i101	12598.9	XP_015125141.1	77.4	8.2e-11	XP_015125141.1 uncharacterized protein LOC107046929 [Diachasma alloeum]
			TRINITY_DN682_c0_g1_i129	3107.9	XP_015125141.1	72	2.9e-09	XP_015125141.1 uncharacterized protein LOC107046929 [Diachasma alloeum]
			TRINITY_DN682_c0_g1_i61	959.03	NA
			TRINITY_DN682_c0_g1_i65	577.965	XP_015126431.1	72.4	2.3e-09	XP_015126431.1 A disintegrin and metalloproteinase with thrombospondin motifs gon-1 isoform X2 [Diachasma alloeum]
			TRINITY_DN682_c0_g1_i43	351.207	XP_015125141.1	60.5	9.4e-06	XP_015125141.1 uncharacterized protein LOC107046929 [Diachasma alloeum]
			TRINITY_DN682_c0_g1_i132	235.696	NA
			TRINITY_DN682_c0_g1_i29	208.78	XP_015125141.1	77.4	8.1e-11	XP_015125141.1 uncharacterized protein LOC107046929 [Diachasma alloeum]
			TRINITY_DN682_c0_g1_i55	124.557	NA
			TRINITY_DN682_c0_g1_i100	78.2221	NA
			TRINITY_DN682_c0_g1_i116	20.0457	XP_015126431.1	67	1.1e-07	XP_015126431.1 A disintegrin and metalloproteinase with thrombospondin motifs gon-1 isoform X2 [Diachasma alloeum]
			TRINITY_DN682_c0_g1_i122	7.2624	XP_015125141.1	77.4	8.3e-11	XP_015125141.1 uncharacterized protein LOC107046929 [Diachasma alloeum]
			TRINITY_DN682_c0_g1_i7	1.31155	XP_015126431.1	67	1.0e-07	XP_015126431.1 A disintegrin and metalloproteinase with thrombospondin motifs gon-1 isoform X2 [Diachasma alloeum]
			TRINITY_DN682_c0_g1_i127	0.105427	XP_015126431.1	72.4	2.9e-09	XP_015126431.1 A disintegrin and metalloproteinase with thrombospondin motifs gon-1 isoform X2 [Diachasma alloeum]
			TRINITY_DN682_c0_g1_i73	0.060282	XP_015126431.1	72.4	2.8e-09	XP_015126431.1 A disintegrin and metalloproteinase with thrombospondin motifs gon-1 isoform X2 [Diachasma alloeum]
			TRINITY_DN682_c0_g1_i47	0.028429	XP_015125141.1	72	3.0e-09	XP_015125141.1 uncharacterized protein LOC107046929 [Diachasma alloeum]
			TRINITY_DN682_c0_g1_i103	0	XP_015125141.1	77.4	7.3e-11	XP_015125141.1 uncharacterized protein LOC107046929 [Diachasma alloeum]
			TRINITY_DN682_c0_g1_i52	0	XP_015126431.1	72.4	2.8e-09	XP_015126431.1 A disintegrin and metalloproteinase with thrombospondin motifs gon-1 isoform X2 [Diachasma alloeum]
			TRINITY_DN682_c0_g1_i40	0	XP_015126431.1	72.4	2.7e-09	XP_015126431.1 A disintegrin and metalloproteinase with thrombospondin motifs gon-1 isoform X2 [Diachasma alloeum]
			TRINITY_DN682_c0_g1_i95	0	XP_015126431.1	72.4	2.9e-09	XP_015126431.1 A disintegrin and metalloproteinase with thrombospondin motifs gon-1 isoform X2 [Diachasma alloeum]
			TRINITY_DN682_c0_g1_i34	0	XP_015125141.1	77.4	8.6e-11	XP_015125141.1 uncharacterized protein LOC107046929 [Diachasma alloeum]
			TRINITY_DN682_c0_g1_i10	0	XP_015126431.1	72.4	2.8e-09	XP_015126431.1 A disintegrin and metalloproteinase with thrombospondin motifs gon-1 isoform X2 [Diachasma alloeum]
			TRINITY_DN682_c0_g1_i64	0	XP_015125141.1	77.4	7.1e-11	XP_015125141.1 uncharacterized protein LOC107046929 [Diachasma alloeum]
			TRINITY_DN682_c0_g1_i79	0	XP_015125141.1	77.4	8.4e-11	XP_015125141.1 uncharacterized protein LOC107046929 [Diachasma alloeum]
			TRINITY_DN682_c0_g1_i59	0	XP_015126431.1	67	1.2e-07	XP_015126431.1 A disintegrin and metalloproteinase with thrombospondin motifs gon-1 isoform X2 [Diachasma alloeum]
10	TRINITY_DN243_c0_g1	15795.1	TRINITY_DN243_c0_g1_i4	15211.7	AXY94697.1	247.3	7.1e-62	AXY94697.1 80 kDa venom protein [Habrobracon hebetor]
			TRINITY_DN243_c0_g1_i21	276.869	XP_008545918.1	197.2	5.8e-47	XP_008545918.1 PREDICTED: uncharacterized protein LOC103570091 [Microplitis demolitor]
			TRINITY_DN243_c0_g1_i19	117.191	KAH0560428.1	94.7	1.5e-16	KAH0560428.1 hypothetical protein KQX54_004495, partial [Cotesia glomerata]
			TRINITY_DN243_c0_g1_i12	69.1479	XP_008545918.1	199.1	2.3e-47	XP_008545918.1 PREDICTED: uncharacterized protein LOC103570091 [Microplitis demolitor]
			TRINITY_DN243_c0_g1_i25	67.2459	XP_034946592.1	173.7	1.3e-39	XP_034946592.1 uncharacterized protein LOC118071509 [Chelonus insularis]
			TRINITY_DN243_c0_g1_i16	26.0175	XP_008559064.1	167.5	4.7e-38	XP_008559064.1 PREDICTED: uncharacterized protein LOC103579447 [Microplitis demolitor]
			TRINITY_DN243_c0_g1_i9	22.876	AXY94697.1	237.7	5.7e-59	AXY94697.1 80 kDa venom protein [Habrobracon hebetor]
			TRINITY_DN243_c0_g1_i22	2.4402	XP_008545918.1	190.3	1.1e-44	XP_008545918.1 PREDICTED: uncharacterized protein LOC103570091 [Microplitis demolitor]
			TRINITY_DN243_c0_g1_i7	1.48483	XP_008559064.1	112.1	2.3e-21	XP_008559064.1 PREDICTED: uncharacterized protein LOC103579447 [Microplitis demolitor]
			TRINITY_DN243_c0_g1_i17	0.135489	XP_034945407.1	120.9	1.0e-23	XP_034945407.1 uncharacterized protein LOC118070733 [Chelonus insularis]
			TRINITY_DN243_c0_g1_i10	0	XP_008545918.1	97.1	1.6e-16	XP_008545918.1 PREDICTED: uncharacterized protein LOC103570091 [Microplitis demolitor]
			TRINITY_DN243_c0_g1_i5	0	XP_008545918.1	131.3	7.4e-27	XP_008545918.1 PREDICTED: uncharacterized protein LOC103570091 [Microplitis demolitor]
			TRINITY_DN243_c0_g1_i15	0	XP_011313503.1	105.1	5.8e-19	XP_011313503.1 PREDICTED: uncharacterized protein LOC105272972 [Fopius arisanus]
			TRINITY_DN243_c0_g1_i2	0	XP_003394720.1	160.2	1.5e-35	XP_003394720.1 uncharacterized protein LOC100647415 isoform X1 [Bombus terrestris]
			TRINITY_DN243_c0_g1_i3	0	XP_008545918.1	122.9	2.7e-24	XP_008545918.1 PREDICTED: uncharacterized protein LOC103570091 [Microplitis demolitor]
11	TRINITY_DN84_c0_g1	15613.7	TRINITY_DN84_c0_g1_i82	13354.4	XP_032675867.1	254.6	6.7e-64	XP_032675867.1 annexin B9-like isoform X3 [Odontomachus brunneus]
			TRINITY_DN84_c0_g1_i61	1597.12	XP_032675865.1	200.3	1.2e-47	XP_032675865.1 annexin B9-like isoform X2 [Odontomachus brunneus]
			TRINITY_DN84_c0_g1_i59	190.061	KAG6457516.1	129	3.5e-26	KAG6457516.1 hypothetical protein O3G_MSEX010340 [Manduca sexta]
			TRINITY_DN84_c0_g1_i4	139.646	XP_032675867.1	254.6	1.2e-63	XP_032675867.1 annexin B9-like isoform X3 [Odontomachus brunneus]
			TRINITY_DN84_c0_g1_i81	88.9966	XP_032675867.1	254.6	6.8e-64	XP_032675867.1 annexin B9-like isoform X3 [Odontomachus brunneus]
			TRINITY_DN84_c0_g1_i75	57.4586	XP_032675867.1	254.6	1.3e-63	XP_032675867.1 annexin B9-like isoform X3 [Odontomachus brunneus]
			TRINITY_DN84_c0_g1_i8	49.6814	NA
			TRINITY_DN84_c0_g1_i104	33.8274	XP_012216013.1	228.4	5.3e-56	XP_012216013.1 PREDICTED: uncharacterized protein LOC105668302 isoform X1 [Linepithema humile]
			TRINITY_DN84_c0_g1_i86	27.6165	NA
			TRINITY_DN84_c0_g1_i74	22.9333	XP_032675867.1	254.6	1.2e-63	XP_032675867.1 annexin B9-like isoform X3 [Odontomachus brunneus]
			TRINITY_DN84_c0_g1_i67	15.185	XP_032675867.1	254.6	1.3e-63	XP_032675867.1 annexin B9-like isoform X3 [Odontomachus brunneus]
			TRINITY_DN84_c0_g1_i98	11.0991	XP_014294966.1	560.1	2.3e-156	XP_014294966.1 PREDICTED: uncharacterized protein LOC103571606 [Microplitis demolitor]
			TRINITY_DN84_c0_g1_i19	9.47464	NA
			TRINITY_DN84_c0_g1_i101	7.00842	XP_032675867.1	254.6	1.2e-63	XP_032675867.1 annexin B9-like isoform X3 [Odontomachus brunneus]
			TRINITY_DN84_c0_g1_i55	4.39952	NA
			TRINITY_DN84_c0_g1_i76	3.07196	XP_032675867.1	254.6	1.3e-63	XP_032675867.1 annexin B9-like isoform X3 [Odontomachus brunneus]
			TRINITY_DN84_c0_g1_i7	1.2613	XP_015114636.1	112.5	1.0e-21	XP_015114636.1 uncharacterized protein LOC107039505 [Diachasma alloeum]
			TRINITY_DN84_c0_g1_i23	0.478453	XP_032675867.1	254.6	1.3e-63	XP_032675867.1 annexin B9-like isoform X3 [Odontomachus brunneus]
			TRINITY_DN84_c0_g1_i108	0	XP_032675867.1	254.6	1.3e-63	XP_032675867.1 annexin B9-like isoform X3 [Odontomachus brunneus]
			TRINITY_DN84_c0_g1_i116	0	XP_032675867.1	254.6	7.9e-64	XP_032675867.1 annexin B9-like isoform X3 [Odontomachus brunneus]
			TRINITY_DN84_c0_g1_i120	0	XP_032675867.1	254.6	1.3e-63	XP_032675867.1 annexin B9-like isoform X3 [Odontomachus brunneus]
			TRINITY_DN84_c0_g1_i62	0	XP_032675867.1	254.6	1.3e-63	XP_032675867.1 annexin B9-like isoform X3 [Odontomachus brunneus]
			TRINITY_DN84_c0_g1_i112	0	XP_032675867.1	254.6	1.3e-63	XP_032675867.1 annexin B9-like isoform X3 [Odontomachus brunneus]
			TRINITY_DN84_c0_g1_i88	0	XP_032675867.1	254.6	7.9e-64	XP_032675867.1 annexin B9-like isoform X3 [Odontomachus brunneus]
			TRINITY_DN84_c0_g1_i113	0	XP_032675867.1	254.6	1.3e-63	XP_032675867.1 annexin B9-like isoform X3 [Odontomachus brunneus]
			TRINITY_DN84_c0_g1_i69	0	XP_032675867.1	254.6	1.3e-63	XP_032675867.1 annexin B9-like isoform X3 [Odontomachus brunneus]
			TRINITY_DN84_c0_g1_i102	0	XP_032675867.1	254.6	1.3e-63	XP_032675867.1 annexin B9-like isoform X3 [Odontomachus brunneus]
			TRINITY_DN84_c0_g1_i63	0	XP_032675867.1	254.6	9.5e-64	XP_032675867.1 annexin B9-like isoform X3 [Odontomachus brunneus]
			TRINITY_DN84_c0_g1_i97	0	XP_043272211.1	160.2	1.8e-35	XP_043272211.1 uncharacterized protein LOC122409054 isoform X1 [Venturia canescens]
			TRINITY_DN84_c0_g1_i68	0	XP_032675867.1	254.6	9.6e-64	XP_032675867.1 annexin B9-like isoform X3 [Odontomachus brunneus]
			TRINITY_DN84_c0_g1_i29	0	XP_017785576.1	78.2	2.3e-11	XP_017785576.1 PREDICTED: uncharacterized protein LOC108568797 isoform X2 [Nicrophorus vespilloides]
			TRINITY_DN84_c0_g1_i109	0	XP_032675867.1	254.6	1.3e-63	XP_032675867.1 annexin B9-like isoform X3 [Odontomachus brunneus]
			TRINITY_DN84_c0_g1_i6	0	CAG5103677.1	179.1	7.1e-41	CAG5103677.1 Protein of unknown function [Cotesia congregata]
			TRINITY_DN84_c0_g1_i50	0	KAG6457516.1	129	8.7e-26	KAG6457516.1 hypothetical protein O3G_MSEX010340 [Manduca sexta]
			TRINITY_DN84_c0_g1_i12	0	KAG6457516.1	129	8.4e-26	KAG6457516.1 hypothetical protein O3G_MSEX010340 [Manduca sexta]
			TRINITY_DN84_c0_g1_i42	0	XP_032675867.1	254.6	1.3e-63	XP_032675867.1 annexin B9-like isoform X3 [Odontomachus brunneus]
			TRINITY_DN84_c0_g1_i44	0	KAG6457516.1	129	8.6e-26	KAG6457516.1 hypothetical protein O3G_MSEX010340 [Manduca sexta]
			TRINITY_DN84_c0_g1_i32	0	XP_032675867.1	254.6	9.7e-64	XP_032675867.1 annexin B9-like isoform X3 [Odontomachus brunneus]
			TRINITY_DN84_c0_g1_i124	0	XP_032675867.1	254.6	7.8e-64	XP_032675867.1 annexin B9-like isoform X3 [Odontomachus brunneus]
			TRINITY_DN84_c0_g1_i39	0	CAG5103677.1	139.4	6.3e-29	CAG5103677.1 Protein of unknown function [Cotesia congregata]
			TRINITY_DN84_c0_g1_i37	0	XP_032675867.1	254.6	1.3e-63	XP_032675867.1 annexin B9-like isoform X3 [Odontomachus brunneus]
			TRINITY_DN84_c0_g1_i22	0	CAG5103677.1	179.1	7.2e-41	CAG5103677.1 Protein of unknown function [Cotesia congregata]
			TRINITY_DN84_c0_g1_i31	0	CAG5103677.1	139.4	6.4e-29	CAG5103677.1 Protein of unknown function [Cotesia congregata]
12	TRINITY_DN3353_c0_g2	11876.4	TRINITY_DN3353_c0_g2_i2	11808.7	NA
			TRINITY_DN3353_c0_g2_i4	41.5007	NA
			TRINITY_DN3353_c0_g2_i3	26.2356	NA
13	TRINITY_DN194_c1_g1	11731.5	TRINITY_DN194_c1_g1_i128	6571.57	XP_034947698.1	92.4	2.0e-15	XP_034947698.1 uncharacterized protein LOC118072154 [Chelonus insularis]
			TRINITY_DN194_c1_g1_i71	2262.23	NA
			TRINITY_DN194_c1_g1_i86	1629.48	NA
			TRINITY_DN194_c1_g1_i115	318.567	XP_034947698.1	100.1	2.3e-17	XP_034947698.1 uncharacterized protein LOC118072154 [Chelonus insularis]
			TRINITY_DN194_c1_g1_i61	286.829	CBA62575.1	91.3	4.6e-15	CBA62575.1 BVpp97b protein [Chelonus inanitus]
			TRINITY_DN194_c1_g1_i18	195.099	XP_034947698.1	91.7	3.5e-15	XP_034947698.1 uncharacterized protein LOC118072154 [Chelonus insularis]
			TRINITY_DN194_c1_g1_i7	182.926	XP_034947698.1	88.2	9.1e-14	XP_034947698.1 uncharacterized protein LOC118072154 [Chelonus insularis]
			TRINITY_DN194_c1_g1_i14	115.646	XP_034947698.1	88.2	3.3e-14	XP_034947698.1 uncharacterized protein LOC118072154 [Chelonus insularis]
			TRINITY_DN194_c1_g1_i3	106.267	NA
			TRINITY_DN194_c1_g1_i105	31.2355	CBA62575.1	95.1	3.3e-16	CBA62575.1 BVpp97b protein [Chelonus inanitus]
			TRINITY_DN194_c1_g1_i120	17.1218	NA
			TRINITY_DN194_c1_g1_i41	13.7698	XP_034947698.1	99	2.3e-17	XP_034947698.1 uncharacterized protein LOC118072154 [Chelonus insularis]
			TRINITY_DN194_c1_g1_i85	0.658157	XP_034947698.1	100.1	2.3e-17	XP_034947698.1 uncharacterized protein LOC118072154 [Chelonus insularis]
			TRINITY_DN194_c1_g1_i17	0.14796	XP_034947698.1	99.8	3.0e-17	XP_034947698.1 uncharacterized protein LOC118072154 [Chelonus insularis]
			TRINITY_DN194_c1_g1_i84	0	XP_034947698.1	99	5.2e-17	XP_034947698.1 uncharacterized protein LOC118072154 [Chelonus insularis]
			TRINITY_DN194_c1_g1_i79	0	CBA62575.1	99.8	3.0e-17	CBA62575.1 BVpp97b protein [Chelonus inanitus]
			TRINITY_DN194_c1_g1_i40	0	XP_034947698.1	88.2	9.2e-14	XP_034947698.1 uncharacterized protein LOC118072154 [Chelonus insularis]
			TRINITY_DN194_c1_g1_i1	0	XP_034947698.1	87.4	5.9e-14	XP_034947698.1 uncharacterized protein LOC118072154 [Chelonus insularis]
			TRINITY_DN194_c1_g1_i42	0	CBA62575.1	99.8	3.1e-17	CBA62575.1 BVpp97b protein [Chelonus inanitus]
			TRINITY_DN194_c1_g1_i37	0	CBA62575.1	99.8	3.1e-17	CBA62575.1 BVpp97b protein [Chelonus inanitus]
			TRINITY_DN194_c1_g1_i92	0	XP_034947698.1	99.8	3.1e-17	XP_034947698.1 uncharacterized protein LOC118072154 [Chelonus insularis]
			TRINITY_DN194_c1_g1_i68	0	CBA62575.1	95.1	7.5e-16	CBA62575.1 BVpp97b protein [Chelonus inanitus]
			TRINITY_DN194_c1_g1_i103	0	XP_034947698.1	80.9	5.6e-12	XP_034947698.1 uncharacterized protein LOC118072154 [Chelonus insularis]
			TRINITY_DN194_c1_g1_i69	0	CBA62575.1	99.8	3.0e-17	CBA62575.1 BVpp97b protein [Chelonus inanitus]
14	TRINITY_DN3779_c0_g1	10820	TRINITY_DN3779_c0_g1_i11	10759.2	XP_043511784.1	359.4	9.8e-96	XP_043511784.1 annexin B9-like isoform X1 [Frieseomelitta varia]
			TRINITY_DN3779_c0_g1_i9	36.0947	XP_043511784.1	359.4	1.1e-95	XP_043511784.1 annexin B9-like isoform X1 [Frieseomelitta varia]
			TRINITY_DN3779_c0_g1_i4	17.72	KAF3426711.1	265.8	1.6e-67	KAF3426711.1 hypothetical protein E2986_13041 [Frieseomelitta varia]
			TRINITY_DN3779_c0_g1_i10	7.03289	XP_011052901.1	142.5	1.8e-30	XP_011052901.1 PREDICTED: annexin B9-like isoform X1 [Acromyrmex echinatior]
			TRINITY_DN3779_c0_g1_i1	0	XP_043511789.1	262.3	2.2e-66	XP_043511789.1 annexin B9-like isoform X5 [Frieseomelitta varia]
			TRINITY_DN3779_c0_g1_i7	0	XP_043511789.1	262.3	2.5e-66	XP_043511789.1 annexin B9-like isoform X5 [Frieseomelitta varia]
15	TRINITY_DN84_c0_g2	10182.4	TRINITY_DN84_c0_g2_i4	10176	XP_034935100.1	820.8	4.0e-234	XP_034935100.1 acetylcholine receptor subunit alpha-like 1 [Chelonus insularis]
			TRINITY_DN84_c0_g2_i2	5.83694	NA
			TRINITY_DN84_c0_g2_i5	0.425169	XP_034935100.1	822.8	5.7e-235	XP_034935100.1 acetylcholine receptor subunit alpha-like 1 [Chelonus insularis]
			TRINITY_DN84_c0_g2_i3	0.173121	XP_034935100.1	821.6	1.3e-234	XP_034935100.1 acetylcholine receptor subunit alpha-like 1 [Chelonus insularis]
16	TRINITY_DN1228_c0_g1	9606.57	TRINITY_DN1228_c0_g1_i3	9369.81	NA
			TRINITY_DN1228_c0_g1_i4	166.981	NA
			TRINITY_DN1228_c0_g1_i1	36.8955	NA
			TRINITY_DN1228_c0_g1_i2	32.8819	NA
17	TRINITY_DN46_c6_g1	9264.6	TRINITY_DN46_c6_g1_i1	5787.67	NA
			TRINITY_DN46_c6_g1_i2	3476.93	NA
18	TRINITY_DN136_c1_g1	7745.54	TRINITY_DN136_c1_g1_i11	7662.18	XP_034946592.1	310.1	1.2e-80	XP_034946592.1 uncharacterized protein LOC118071509 [Chelonus insularis]
			TRINITY_DN136_c1_g1_i14	22.8203	CAG5083954.1	260.4	1.1e-65	CAG5083954.1 Protein of unknown function, partial [Cotesia congregata]
			TRINITY_DN136_c1_g1_i9	19.7716	XP_034946592.1	298.5	3.6e-77	XP_034946592.1 uncharacterized protein LOC118071509 [Chelonus insularis]
			TRINITY_DN136_c1_g1_i13	13.0195	XP_044586806.1	206.1	2.5e-49	XP_044586806.1 uncharacterized protein LOC123266569 [Cotesia glomerata]
			TRINITY_DN136_c1_g1_i19	8.36232	XP_014295535.1	275.8	2.5e-70	XP_014295535.1 PREDICTED: uncharacterized protein LOC103570567 [Microplitis demolitor]
			TRINITY_DN136_c1_g1_i20	8.0198	XP_034946592.1	259.2	2.8e-65	XP_034946592.1 uncharacterized protein LOC118071509 [Chelonus insularis]
			TRINITY_DN136_c1_g1_i16	5.895	NA
			TRINITY_DN136_c1_g1_i12	5.47167	XP_044586806.1	195.7	3.4e-46	XP_044586806.1 uncharacterized protein LOC123266569 [Cotesia glomerata]
			TRINITY_DN136_c1_g1_i29	0	CAG5083954.1	203	2.5e-48	CAG5083954.1 Protein of unknown function, partial [Cotesia congregata]
			TRINITY_DN136_c1_g1_i34	0	XP_044586806.1	206.1	2.5e-49	XP_044586806.1 uncharacterized protein LOC123266569 [Cotesia glomerata]
			TRINITY_DN136_c1_g1_i33	0	XP_044586806.1	206.1	2.5e-49	XP_044586806.1 uncharacterized protein LOC123266569 [Cotesia glomerata]
			TRINITY_DN136_c1_g1_i24	0	CAG5083954.1	147.9	9.5e-32	CAG5083954.1 Protein of unknown function, partial [Cotesia congregata]
			TRINITY_DN136_c1_g1_i23	0	XP_014295535.1	264.2	7.7e-67	XP_014295535.1 PREDICTED: uncharacterized protein LOC103570567 [Microplitis demolitor]
			TRINITY_DN136_c1_g1_i25	0	CAG5083954.1	158.3	6.9e-35	CAG5083954.1 Protein of unknown function, partial [Cotesia congregata]
			TRINITY_DN136_c1_g1_i21	0	CAG5083954.1	250	1.5e-62	CAG5083954.1 Protein of unknown function, partial [Cotesia congregata]
			TRINITY_DN136_c1_g1_i7	0	CAG5083954.1	226.1	2.7e-55	CAG5083954.1 Protein of unknown function, partial [Cotesia congregata]
			TRINITY_DN136_c1_g1_i26	0	CAG5083954.1	213.4	1.8e-51	CAG5083954.1 Protein of unknown function, partial [Cotesia congregata]
			TRINITY_DN136_c1_g1_i22	0	XP_034946592.1	247.3	1.1e-61	XP_034946592.1 uncharacterized protein LOC118071509 [Chelonus insularis]
19	TRINITY_DN516_c0_g1	7509.89	TRINITY_DN516_c0_g1_i11	2815.53	NA
			TRINITY_DN516_c0_g1_i14	1667.06	NA
			TRINITY_DN516_c0_g1_i7	1310.71	CAG5103671.1	177.9	6.4e-41	CAG5103671.1 Similar to CG2145: Poly(U)-specific endoribonuclease homolog (Drosophila melanogaster) [Cotesia congregata]
			TRINITY_DN516_c0_g1_i16	1177.89	NA
			TRINITY_DN516_c0_g1_i3	342.955	CAG5103671.1	177.6	8.7e-41	CAG5103671.1 Similar to CG2145: Poly(U)-specific endoribonuclease homolog (Drosophila melanogaster) [Cotesia congregata]
			TRINITY_DN516_c0_g1_i15	124.107	NA
			TRINITY_DN516_c0_g1_i2	49.0093	NA
			TRINITY_DN516_c0_g1_i6	10.0219	NA
			TRINITY_DN516_c0_g1_i1	5.80181	NA
			TRINITY_DN516_c0_g1_i9	4.81569	XP_015588001.1	103.2	2.0e-18	XP_015588001.1 poly(U)-specific endoribonuclease homolog isoform X2 [Cephus cinctus]
			TRINITY_DN516_c0_g1_i10	1.38986	NA
			TRINITY_DN516_c0_g1_i8	0.603949	NA
			TRINITY_DN516_c0_g1_i4	0	XP_015588001.1	102.4	3.6e-18	XP_015588001.1 poly(U)-specific endoribonuclease homolog isoform X2 [Cephus cinctus]
20	TRINITY_DN1969_c0_g1	7184.44	TRINITY_DN1969_c0_g1_i48	7053.21	NA
			TRINITY_DN1969_c0_g1_i33	35.0011	NA
			TRINITY_DN1969_c0_g1_i18	31.7093	XP_008555141.1	206.1	7.3e-50	XP_008555141.1 PREDICTED: uncharacterized protein LOC103576615 [Microplitis demolitor]
			TRINITY_DN1969_c0_g1_i17	14.6278	NA
			TRINITY_DN1969_c0_g1_i6	13.6272	NA
			TRINITY_DN1969_c0_g1_i21	9.8793	NA
			TRINITY_DN1969_c0_g1_i13	9.85437	NA
			TRINITY_DN1969_c0_g1_i52	6.14609	NA
			TRINITY_DN1969_c0_g1_i4	4.01559	NA
			TRINITY_DN1969_c0_g1_i35	3.04352	XP_008555141.1	157.5	2.9e-35	XP_008555141.1 PREDICTED: uncharacterized protein LOC103576615 [Microplitis demolitor]
			TRINITY_DN1969_c0_g1_i43	1.18891	XP_008555141.1	139.4	9.0e-30	XP_008555141.1 PREDICTED: uncharacterized protein LOC103576615 [Microplitis demolitor]
			TRINITY_DN1969_c0_g1_i30	1.08676	XP_008555141.1	196.1	8.0e-47	XP_008555141.1 PREDICTED: uncharacterized protein LOC103576615 [Microplitis demolitor]
			TRINITY_DN1969_c0_g1_i10	0.601524	NA
			TRINITY_DN1969_c0_g1_i36	0.442748	XP_008555141.1	206.1	1.0e-49	XP_008555141.1 PREDICTED: uncharacterized protein LOC103576615 [Microplitis demolitor]
			TRINITY_DN1969_c0_g1_i29	0	NA
			TRINITY_DN1969_c0_g1_i3	0	NA
			TRINITY_DN1969_c0_g1_i31	0	NA
			TRINITY_DN1969_c0_g1_i5	0	NA
			TRINITY_DN1969_c0_g1_i45	0	NA
21	TRINITY_DN119_c0_g1	7096.58	TRINITY_DN119_c0_g1_i12	6902.8	XP_016658363.1	91.7	3.3e-15	XP_016658363.1 uncharacterized protein LOC100568855 [Acyrthosiphon pisum]
			TRINITY_DN119_c0_g1_i2	84.3525	XP_016658363.1	91.7	5.0e-15	XP_016658363.1 uncharacterized protein LOC100568855 [Acyrthosiphon pisum]
			TRINITY_DN119_c0_g1_i7	76.6019	KAF7991761.1	132.9	4.3e-28	KAF7991761.1 hypothetical protein HCN44_010562 [Aphidius gifuensis]
			TRINITY_DN119_c0_g1_i4	19.6073	XP_011297925.1	216.5	4.0e-53	XP_011297925.1 PREDICTED: hepatocyte nuclear factor 6 [Fopius arisanus]
			TRINITY_DN119_c0_g1_i10	12.921	XP_016658363.1	91.3	4.5e-15	XP_016658363.1 uncharacterized protein LOC100568855 [Acyrthosiphon pisum]
			TRINITY_DN119_c0_g1_i1	0.194957	NA
			TRINITY_DN119_c0_g1_i3	0.10486	XP_015188810.1	93.2	1.5e-15	XP_015188810.1 PREDICTED: homeobox protein onecut-like [Polistes dominula]
			TRINITY_DN119_c0_g1_i8	0	XP_016658363.1	91.3	6.6e-15	XP_016658363.1 uncharacterized protein LOC100568855 [Acyrthosiphon pisum]
22	TRINITY_DN708_c0_g2	6990.75	TRINITY_DN708_c0_g2_i2	5153.84	KAG8042099.1	228.8	1.9e-56	KAG8042099.1 hypothetical protein G9C98_000090 [Cotesia typhae]
			TRINITY_DN708_c0_g2_i11	1667.45	AXS59143.1	216.9	6.3e-53	AXS59143.1 serpin 3 [Leguminivora glycinivorella]
			TRINITY_DN708_c0_g2_i3	95.5714	NA
			TRINITY_DN708_c0_g2_i9	33.7067	XP_014298420.1	339.3	1.3e-89	XP_014298420.1 PREDICTED: uncharacterized protein LOC103574041 [Microplitis demolitor]
			TRINITY_DN708_c0_g2_i1	15.4013	KAG8042099.1	219.2	1.5e-53	KAG8042099.1 hypothetical protein G9C98_000090 [Cotesia typhae]
			TRINITY_DN708_c0_g2_i4	10.4869	KAG8042099.1	228.8	2.3e-56	KAG8042099.1 hypothetical protein G9C98_000090 [Cotesia typhae]
			TRINITY_DN708_c0_g2_i7	7.46053	XP_015122618.1	266.9	4.9e-68	XP_015122618.1 leukocyte elastase inhibitor isoform X1 [Diachasma alloeum]
			TRINITY_DN708_c0_g2_i10	6.8322	XP_014606425.1	61.2	1.5e-06	XP_014606425.1 PREDICTED: serine protease inhibitor 3/4-like isoform X11 [Polistes canadensis]
			TRINITY_DN708_c0_g2_i12	0	KAG8042099.1	219.2	1.9e-53	KAG8042099.1 hypothetical protein G9C98_000090 [Cotesia typhae]
23	TRINITY_DN6052_c4_g1	6723.49	TRINITY_DN6052_c4_g1_i1	6723.49	NA
24	TRINITY_DN3353_c0_g1	6686.28	TRINITY_DN3353_c0_g1_i18	5374.7	NA
			TRINITY_DN3353_c0_g1_i12	718.95	NA
			TRINITY_DN3353_c0_g1_i14	332.867	NA
			TRINITY_DN3353_c0_g1_i32	121.052	NA
			TRINITY_DN3353_c0_g1_i21	68.2656	NA
			TRINITY_DN3353_c0_g1_i53	27.7802	NA
			TRINITY_DN3353_c0_g1_i10	19.9967	NA
			TRINITY_DN3353_c0_g1_i13	7.24167	NA
			TRINITY_DN3353_c0_g1_i48	3.54365	NA
			TRINITY_DN3353_c0_g1_i16	3.05261	NA
			TRINITY_DN3353_c0_g1_i46	2.93505	NA
			TRINITY_DN3353_c0_g1_i26	2.76091	NA
			TRINITY_DN3353_c0_g1_i40	2.18187	NA
			TRINITY_DN3353_c0_g1_i33	0.738571	NA
			TRINITY_DN3353_c0_g1_i52	0.210529	NA
25	TRINITY_DN729_c0_g4	6069.01	TRINITY_DN729_c0_g4_i4	5925.84	NA
			TRINITY_DN729_c0_g4_i7	81.1554	NA
			TRINITY_DN729_c0_g4_i12	43.5131	NA
			TRINITY_DN729_c0_g4_i2	11.0011	NA
			TRINITY_DN729_c0_g4_i9	5.88474	NA
			TRINITY_DN729_c0_g4_i1	1.61339	NA
			TRINITY_DN729_c0_g4_i8	0	NA
			TRINITY_DN729_c0_g4_i3	0	NA
			TRINITY_DN729_c0_g4_i14	0	NA
26	TRINITY_DN451_c0_g1	5932.54	TRINITY_DN451_c0_g1_i2	5635.99	NA
			TRINITY_DN451_c0_g1_i11	227.498	XP_034950846.1	488	1.4e-134	XP_034950846.1 ATP synthase subunit gamma, mitochondrial [Chelonus insularis]
			TRINITY_DN451_c0_g1_i7	50.205	NA
			TRINITY_DN451_c0_g1_i9	4.81975	XP_034950846.1	488	1.2e-134	XP_034950846.1 ATP synthase subunit gamma, mitochondrial [Chelonus insularis]
			TRINITY_DN451_c0_g1_i3	3.85522	NA
			TRINITY_DN451_c0_g1_i1	3.29466	XP_034950846.1	487.6	1.4e-134	XP_034950846.1 ATP synthase subunit gamma, mitochondrial [Chelonus insularis]
			TRINITY_DN451_c0_g1_i10	3.18458	XP_034950846.1	487.6	1.4e-134	XP_034950846.1 ATP synthase subunit gamma, mitochondrial [Chelonus insularis]
			TRINITY_DN451_c0_g1_i4	2.21945	XP_034950846.1	488	1.3e-134	XP_034950846.1 ATP synthase subunit gamma, mitochondrial [Chelonus insularis]
			TRINITY_DN451_c0_g1_i8	1.47333	NA
27	TRINITY_DN10328_c0_g1	5667.68	TRINITY_DN10328_c0_g1_i1	5667.68	XP_015600371.1	292.4	4.2e-76	XP_015600371.1 40S ribosomal protein S23 [Cephus cinctus]
28	TRINITY_DN778_c0_g2	5397.55	TRINITY_DN778_c0_g2_i1	5397.55	XP_008552933.1	69.3	1.6e-08	XP_008552933.1 PREDICTED: uncharacterized protein LOC103575085 [Microplitis demolitor]
29	TRINITY_DN1110_c0_g1	5362.76	TRINITY_DN1110_c0_g1_i1	5336.1	QCS38505.1	184.9	1.5e-43	QCS38505.1 odorant receptor, partial [Meteorus pulchricornis]
			TRINITY_DN1110_c0_g1_i2	12.9106	XP_043260284.1	167.5	2.6e-38	XP_043260284.1 phospholipase A2-like [Colletes gigas]
			TRINITY_DN1110_c0_g1_i4	5.60572	QCS38505.1	97.1	4.6e-17	QCS38505.1 odorant receptor, partial [Meteorus pulchricornis]
			TRINITY_DN1110_c0_g1_i5	4.42874	QCS38505.1	97.1	4.4e-17	QCS38505.1 odorant receptor, partial [Meteorus pulchricornis]
			TRINITY_DN1110_c0_g1_i7	2.89642	XP_034944379.1	99	1.1e-17	XP_034944379.1 phospholipase A(2)-like [Chelonus insularis]
			TRINITY_DN1110_c0_g1_i3	0.810854	NA
30	TRINITY_DN3205_c0_g1	5307.68	TRINITY_DN3205_c0_g1_i1	5300.83	NA
			TRINITY_DN3205_c0_g1_i2	6.84958	NA
